# Supplementary material for: Comparison of Microbial Populations in Saliva and Feces from Healthy and Celiac Adolescents with Conventional and Molecular Approaches after Cultivation on Gluten-Containing Media: An Exploratory Study
Source: Microorganisms. 2021 Nov 17;9(11):2375. doi: 10.3390/microorganisms9112375 (PMC8623131; doi:10.3390/microorganisms9112375)
Supplement: Supplementary file 1 [file microorganisms-09-02375-s001.zip]

Archive with 3 entries (3 files):
- Suppl Table S2 final.xlsx
- Supplementary figure S1.pdf
- Supplementary Table S1.pdf
