# Supplementary material for: Comparison of Microbial Populations in Saliva and Feces from Healthy and Celiac Adolescents with Conventional and Molecular Approaches after Cultivation on Gluten-Containing Media: An Exploratory Study
Source: Microorganisms. 2021 Nov 17;9(11):2375. doi: 10.3390/microorganisms9112375 (PMC8623131; doi:10.3390/microorganisms9112375)
Supplement: Supplementary file 1 [file microorganisms-09-02375-s001.zip › Suppl Table S2 final.xlsx]

## Sheet: bacteria_OTUs
sample ID	CD1	CD1	CD1	CD1	CD1	CD1	CD1	CD1	CD1	CD1	CD1	CD1	CD1	CD2	CD2	CD2	CD2	CD2	CD2	CD2	CD2	CD2	CD2	CD2	CD2	CD2	CD4	CD4	CD4	CD4	CD4	CD4	CD4	CD4	CD4	CD4	CD4	CD4	CD4	CD3	CD3	CD3	CD3	CD3	CD3	CD3	CD3	CD3	CD3
sample type	feces	feces	feces	feces	feces	feces	feces	saliva	saliva	saliva	saliva	saliva	saliva	feces	feces	feces	feces	feces	feces	feces	saliva	saliva	saliva	saliva	saliva	saliva	feces	feces	feces	feces	feces	feces	feces	saliva	saliva	saliva	saliva	saliva	saliva	feces	feces	feces	feces	feces	feces	feces	saliva	saliva	saliva
incubation	na	aerobic	anaerobic	aerobic	anaerobic	aerobic	anaerobic	aerobic	anaerobic	aerobic	anaerobic	aerobic	anaerobic	na	aerobic	anaerobic	aerobic	anaerobic	aerobic	anaerobic	aerobic	anaerobic	aerobic	anaerobic	aerobic	anaerobic	na	aerobic	anaerobic	aerobic	anaerobic	aerobic	anaerobic	aerobic	anaerobic	aerobic	anaerobic	aerobic	anaerobic	na	aerobic	anaerobic	aerobic	anaerobic	aerobic	anaerobic	aerobic	anaerobic	aerobic
culture approcah	original sample	plate direct	plate direct	plate from enrichment	plate from enrichment	enrichment	enrichment	plate direct	plate direct	plate from enrichment	plate from enrichment	enrichment	enrichment	original sample	plate direct	plate direct	plate from enrichment	plate from enrichment	enrichment	enrichment	plate direct	plate direct	plate from enrichment	plate from enrichment	enrichment	enrichment	original sample	plate direct	plate direct	plate from enrichment	plate from enrichment	enrichment	enrichment	plate direct	plate direct	plate from enrichment	plate from enrichment	enrichment	enrichment	original sample	plate direct	plate direct	plate from enrichment	plate from enrichment	enrichment	enrichment	plate direct	plate direct	plate from enrichment
Otu00001	0	0	0	122	3810	284	205	0	0	30978	28950	23619	22466	0	8638	11335	8539	22865	5242	5792	4770	5894	27102	36536	23010	23784	0	0	0	7411	0	36	0	0	0	20701	28	4616	13	0	0	0	0	22644	12	1294	0	0	16834
Otu00002	35	0	7030	0	11241	4091	6106	0	0	0	0	0	0	0	0	0	0	0	0	0	0	0	0	0	0	0	837	0	2649	0	0	11413	58	0	0	0	0	0	0	1039	0	2024	0	0	586	694	0	0	0
Otu00003	111	21634	1602	0	0	148	32	0	0	0	0	0	0	0	9110	83	48	11	399	385	0	0	0	0	0	0	0	11064	230	0	10	343	12	0	0	0	0	0	0	637	9947	1909	23465	23	7474	1368	2201	14	12
Otu00004	145	46	51	0	0	50	39	2733	3573	0	0	1530	2372	63	0	0	0	0	28	29	6431	1837	0	0	654	954	132	0	0	0	0	18	0	31774	15160	0	12934	7957	2012	79	0	0	0	0	50	23	11	63	0
Otu00005	0	0	0	0	0	0	0	22729	0	0	0	0	0	0	0	0	0	0	0	0	21607	0	1326	0	217	0	0	0	0	0	0	0	0	15	0	2469	0	44	0	0	5936	0	123	0	0	0	425	0	0
Otu00006	3915	0	891	0	0	2867	1955	0	0	0	0	0	0	3344	0	3355	0	0	355	431	0	0	0	0	0	0	2763	0	0	0	0	23	0	0	0	0	0	0	0	3005	0	585	0	0	502	384	0	0	0
Otu00007	0	0	0	0	0	0	0	0	0	0	0	0	0	0	0	0	2834	315	26	15	0	0	0	0	0	0	0	16974	10099	22541	20	5955	12	0	12	0	20	14	12	0	0	0	0	0	0	0	0	0	0
Otu00008	0	0	0	0	0	0	0	0	10966	0	0	1880	1285	0	0	0	0	0	0	0	0	6343	0	0	41	69	0	0	0	0	0	0	0	0	0	0	0	0	0	0	0	0	0	0	16	18	0	1154	0
Otu00009	11	0	319	0	0	64	74	0	0	0	0	0	0	0	0	0	0	0	0	0	0	0	0	0	0	0	119	0	348	0	0	544	0	0	0	0	0	0	0	366	0	6257	0	33	347	556	0	0	0
Otu00010	18	0	0	0	0	0	0	0	2977	0	0	236	333	0	0	0	0	0	0	0	0	4038	0	0	33	73	0	0	0	0	0	0	0	0	0	0	0	36	12	95	0	1606	0	0	314	281	0	10623	35
Otu00011	0	0	0	0	0	0	0	0	0	0	0	0	0	0	0	0	0	0	0	0	0	0	0	0	0	0	0	0	0	10	0	32	0	0	0	0	0	0	0	0	0	0	0	0	0	0	0	0	0
Otu00012	0	0	0	0	0	0	0	0	0	0	0	0	0	0	0	0	0	0	0	0	0	0	0	0	0	0	0	0	0	0	0	0	0	0	0	0	0	0	0	0	0	0	0	0	0	0	0	0	0
Otu00013	0	0	0	0	0	0	0	0	0	0	0	0	0	0	0	0	3895	7511	68	704	0	0	0	0	0	0	0	0	0	0	0	0	0	0	0	0	0	0	0	0	0	0	0	0	0	0	0	0	0
Otu00014	1340	0	70	0	0	1215	2081	0	0	0	0	0	0	915	0	0	0	0	146	196	0	0	0	0	0	0	1048	0	0	0	0	0	11	0	0	0	0	0	0	1646	0	0	0	0	276	297	0	0	0
Otu00015	0	0	0	0	0	0	0	19	849	0	0	405	458	0	0	0	0	0	0	0	918	524	0	0	359	790	11	0	0	0	0	0	0	2147	8210	0	0	1780	234	12	0	0	0	0	0	0	3077	4189	0
Otu00016	14	0	0	0	0	0	0	0	992	0	0	68	118	0	0	0	0	0	0	0	0	299	0	0	31	41	0	0	0	0	0	0	0	0	6254	0	0	29	10	0	0	703	0	0	24	20	0	37	0
Otu00017	0	0	0	0	0	0	0	0	0	0	0	0	0	0	9662	309	0	0	720	627	0	0	0	0	0	0	0	0	0	0	0	0	0	0	0	0	0	0	0	0	0	0	0	0	0	0	0	0	0
Otu00018	1574	0	92	0	0	654	721	0	0	0	0	0	0	529	0	113	0	0	32	47	0	0	0	0	0	0	873	0	0	0	0	0	0	0	0	0	0	0	0	70	0	0	0	0	23	26	0	0	0
Otu00019	0	0	0	0	0	0	0	0	0	0	0	0	0	0	0	0	0	0	0	0	0	0	0	0	0	0	0	0	0	0	0	0	0	0	0	0	0	0	0	0	0	0	0	0	0	0	0	0	0
Otu00020	0	0	0	0	0	0	0	0	0	0	0	0	0	0	0	0	0	0	0	0	0	0	0	0	0	0	149	0	0	0	0	16	0	0	0	0	0	0	0	0	0	0	0	0	0	0	0	0	0
Otu00021	1337	0	898	0	23	1178	1664	0	0	0	0	0	0	0	0	0	0	0	0	0	0	0	0	0	0	0	1616	0	0	0	0	2031	20	0	0	0	0	0	0	0	0	0	0	0	0	0	0	0	0
Otu00022	0	0	0	0	0	0	0	0	0	0	0	0	0	0	0	0	0	0	0	0	0	0	0	0	0	0	0	0	0	0	0	0	0	0	0	0	0	0	0	0	0	0	0	0	0	0	0	0	0
Otu00023	0	0	0	0	0	0	0	0	0	0	0	0	0	0	12	0	793	230	17	17	0	0	0	0	0	0	0	155	0	66	0	42	0	0	0	2449	7143	88	0	0	15	44	1663	21	35	0	0	0	0
Otu00024	0	0	0	0	0	0	0	0	0	0	0	0	0	0	0	0	20516	2326	1461	2083	0	0	12	0	0	0	0	0	0	0	0	0	0	0	0	0	0	0	0	0	0	0	0	0	0	0	0	0	0
Otu00025	305	0	0	0	0	1265	1312	0	0	0	0	0	0	208	0	0	0	0	793	1031	0	0	0	0	0	0	52	0	0	0	0	261	805	0	0	0	0	0	0	367	0	0	0	0	765	795	0	0	0
Otu00026	0	0	0	0	0	0	0	0	0	0	0	0	0	0	0	0	0	0	0	0	0	0	0	0	0	0	0	0	0	0	0	0	0	0	0	0	0	0	0	4584	0	0	0	0	627	504	0	0	0
Otu00027	0	0	0	0	0	0	0	0	0	0	0	0	0	0	0	0	0	0	0	0	0	0	0	0	0	0	0	0	0	0	0	0	0	0	0	0	0	0	0	0	0	0	0	8865	1528	5231	0	0	0
Otu00028	0	0	0	0	0	0	0	0	0	0	0	0	0	0	0	13269	0	1771	2859	3230	0	0	0	0	0	0	0	0	0	0	0	0	0	0	0	0	0	0	0	0	0	0	0	0	0	0	0	0	0
Otu00029	0	0	0	0	0	0	0	0	0	0	0	0	0	0	0	0	0	0	0	0	0	0	0	0	0	0	0	0	0	0	0	0	0	0	0	0	0	0	0	0	0	0	0	0	0	0	0	1987	0
Otu00030	0	0	0	0	0	0	0	4418	0	0	0	0	0	0	0	0	0	0	0	0	90	0	0	0	0	14	0	0	0	0	0	0	0	0	0	0	0	23	0	0	0	0	0	0	0	0	40	0	0
Otu00031	0	0	0	0	0	0	0	0	3112	0	0	643	981	0	0	0	0	0	0	0	0	0	0	0	83	205	0	0	0	0	0	0	0	0	0	0	0	0	0	0	0	0	0	0	0	0	0	0	0
Otu00032	219	0	562	0	0	339	358	0	0	0	0	0	0	64	0	0	0	0	20	21	0	0	0	0	0	0	79	0	0	0	0	24	35	0	0	0	0	0	0	1865	0	39	0	0	928	1403	0	0	0
Otu00033	139	0	14	0	0	88	93	0	0	0	0	0	0	49	0	183	0	0	413	442	0	0	0	0	0	0	802	0	0	0	0	47	0	0	0	0	0	0	0	1857	0	0	0	0	219	274	0	0	0
Otu00034	166	0	685	0	0	186	166	0	0	0	0	0	0	30	0	58	0	0	129	322	0	0	0	0	0	0	147	0	0	0	0	0	0	0	0	0	0	0	0	0	0	0	0	0	0	0	0	0	0
Otu00035	157	0	1980	0	0	793	1225	0	0	0	0	0	0	0	0	0	0	0	0	14	0	0	0	0	0	0	133	0	0	0	0	18	0	0	0	0	0	0	0	1237	0	0	0	0	63	86	0	0	0
Otu00036	0	0	0	0	0	0	0	0	0	0	0	53	62	0	0	0	0	0	0	0	0	0	0	0	30	49	0	0	0	0	0	0	0	0	0	0	0	29	0	0	0	0	0	0	0	0	0	0	0
Otu00037	20	0	0	0	0	10	12	0	0	0	0	0	0	0	0	0	0	0	0	0	0	0	0	0	0	0	14	0	0	0	0	0	0	0	0	0	0	0	0	0	0	0	0	0	0	0	0	0	0
Otu00038	67	0	734	0	0	486	632	0	0	0	0	0	0	28	0	0	0	0	11	10	0	0	0	0	0	0	263	0	0	0	0	31	0	0	0	0	0	0	0	0	0	0	0	0	0	0	0	0	0
Otu00039	198	0	60	0	0	115	81	0	0	0	0	0	0	0	0	0	0	0	0	0	0	0	0	0	0	0	0	0	0	0	0	0	0	0	0	0	0	0	0	1019	0	1975	0	0	549	277	0	0	0
Otu00040	219	0	0	0	0	1057	1378	0	0	0	0	0	0	45	0	0	0	0	142	204	0	0	0	0	0	0	28	0	0	0	0	91	76	0	0	0	0	0	0	0	0	0	0	0	20	35	0	0	0
Otu00041	0	0	0	0	0	0	0	0	0	0	0	0	0	0	0	0	0	0	0	0	0	0	0	0	0	0	0	0	0	0	0	0	0	0	0	0	0	0	0	21	0	244	0	0	35	39	0	0	0
Otu00042	353	0	0	0	0	676	807	0	0	0	0	0	0	127	0	0	0	0	25	50	0	0	0	0	0	0	186	0	0	0	0	28	12	0	0	0	0	0	0	506	0	0	0	0	272	210	0	0	0
Otu00043	265	0	622	0	0	533	592	0	0	0	0	0	0	21	0	0	0	0	0	0	0	0	0	0	0	0	1497	0	0	0	0	20	0	0	0	0	0	0	0	0	0	0	0	0	0	0	0	0	0
Otu00044	0	0	0	0	0	0	0	0	56	0	0	629	1199	0	0	0	0	0	0	0	0	0	0	0	76	149	0	0	0	0	0	0	0	0	0	0	0	25	0	0	0	0	0	0	0	0	0	0	0
Otu00045	295	0	0	0	0	238	267	0	0	0	0	0	0	0	0	0	0	0	0	15	0	0	0	0	0	0	28	0	0	0	0	0	0	0	0	0	0	0	0	0	0	0	0	0	0	0	0	0	0
Otu00046	0	0	0	0	0	0	0	0	0	0	0	0	0	0	0	0	0	0	0	0	0	0	0	0	12	32	0	0	0	0	0	0	0	0	0	0	0	0	0	0	0	0	0	0	0	0	9939	0	0
Otu00047	0	0	0	0	0	0	0	0	254	0	0	0	0	0	0	0	0	0	0	0	0	0	0	0	0	0	0	0	0	0	0	0	0	0	0	0	0	0	0	0	0	0	0	0	0	0	0	782	0
Otu00048	0	0	0	0	0	0	0	0	0	0	0	0	0	0	0	0	0	0	0	0	0	0	0	0	0	0	0	0	0	0	0	0	0	0	0	0	0	0	0	0	0	0	0	0	0	0	0	0	9595
Otu00049	0	0	0	0	0	0	0	0	0	0	0	0	0	12	0	0	0	0	0	0	0	0	0	0	0	0	266	0	0	0	0	48	15	0	0	0	0	0	0	0	0	0	0	0	0	0	0	0	0
Otu00050	1608	0	36	0	0	601	527	0	0	0	0	0	0	455	0	0	0	0	74	86	0	0	0	0	0	0	84	0	0	0	0	0	0	0	0	0	0	0	0	163	0	688	0	0	217	163	0	0	0
Otu00051	0	0	0	0	0	0	0	0	0	0	0	0	0	0	0	0	0	0	0	0	0	0	0	0	0	0	0	0	0	0	0	0	0	0	0	0	0	0	0	108	16	481	0	0	5070	2806	0	0	0
Otu00052	0	0	0	0	32	37	41	0	0	0	0	0	0	204	0	1548	0	1478	731	844	0	0	0	0	0	0	71	0	189	0	0	243	743	0	0	0	0	0	0	0	0	0	0	0	22	42	0	0	0
Otu00053	0	0	0	0	0	0	0	0	478	0	0	0	0	0	0	0	0	0	0	0	0	0	0	0	0	0	0	0	0	0	0	0	0	0	0	0	0	0	0	0	0	0	0	0	0	0	0	158	0
Otu00054	375	0	0	0	0	65	85	0	0	0	0	171	288	0	0	0	0	0	0	0	0	0	0	0	53	66	22	0	0	0	0	0	0	0	0	0	0	48	17	90	0	0	0	0	0	0	0	0	0
Otu00055	15	0	0	0	0	70	87	0	0	0	0	0	0	405	0	0	0	0	1566	1822	0	0	0	0	0	0	24	0	0	0	0	232	438	0	0	0	0	0	0	0	0	0	0	0	114	126	0	0	0
Otu00056	376	0	103	0	0	153	233	0	0	0	0	0	0	67	0	0	0	0	0	0	0	0	0	0	0	0	218	0	0	0	0	0	0	0	0	0	0	0	0	0	0	0	0	0	0	0	0	0	0
Otu00057	137	0	0	0	0	287	383	0	0	0	0	0	0	179	0	0	0	0	168	187	0	0	0	0	0	0	45	0	0	0	0	209	609	0	0	0	0	0	0	65	0	0	0	0	84	200	0	0	0
Otu00058	160	0	245	0	0	263	358	0	0	0	0	0	0	188	0	32	0	0	92	85	0	0	0	0	0	0	224	0	0	0	0	23	25	0	0	0	0	0	0	117	0	142	0	0	177	207	0	0	0
Otu00059	564	0	14	0	0	186	167	0	0	0	0	0	0	35	0	15	0	0	0	11	0	0	0	0	0	0	0	0	0	0	0	0	0	0	0	0	0	0	0	0	0	0	0	0	0	0	0	0	0
Otu00060	341	0	0	0	0	60	40	0	0	0	0	0	0	356	0	0	0	0	41	57	0	0	0	0	0	0	569	0	0	0	0	16	0	0	0	0	0	0	0	0	0	0	0	0	0	0	0	0	0
Otu00061	0	0	0	0	0	0	0	0	0	0	0	0	0	3991	0	0	0	0	977	1510	0	0	0	0	0	0	0	0	0	0	0	0	0	0	0	0	0	0	0	0	0	0	0	0	0	0	0	0	0
Otu00062	0	0	0	0	0	0	0	0	15	0	0	83	170	0	0	0	0	0	0	0	0	37	0	0	19	100	0	0	0	0	0	0	0	0	23	0	0	17	0	0	0	0	0	0	0	0	0	0	0
Otu00063	0	0	0	0	6173	0	0	0	0	0	0	0	0	0	0	0	0	0	0	0	0	0	0	0	0	0	0	0	0	0	0	0	0	0	0	0	0	0	0	0	0	0	0	0	0	0	0	0	0
Otu00064	119	0	0	0	0	96	166	0	0	0	0	0	0	0	0	0	0	0	0	0	0	0	0	0	0	0	0	0	0	0	0	0	0	0	0	0	0	0	0	0	0	0	0	0	0	0	0	0	0
Otu00065	83	0	16	0	0	49	47	0	0	0	0	0	0	12	0	0	0	0	192	443	0	0	0	0	0	0	24	0	0	0	0	0	0	0	0	0	0	0	0	674	0	0	0	0	169	202	0	0	0
Otu00066	81	0	922	0	0	59	71	0	0	0	0	0	0	37	0	963	0	0	17	19	0	0	0	0	0	0	142	0	0	0	0	10	0	0	0	0	0	0	0	0	0	0	0	0	0	0	0	0	0
Otu00067	0	0	0	0	0	0	0	0	10	0	0	250	611	0	0	0	0	0	0	0	0	0	0	0	13	38	0	0	0	0	0	0	0	0	0	0	0	0	0	0	0	0	0	0	0	0	0	0	0
Otu00068	0	0	0	0	0	0	0	0	0	0	0	0	0	170	0	0	0	0	0	38	0	0	0	0	0	0	0	0	0	0	0	0	0	0	0	0	0	0	0	0	0	0	0	0	0	0	0	0	0
Otu00069	1534	0	0	0	0	275	289	0	0	0	0	0	0	1155	0	0	0	0	140	161	0	0	0	0	0	0	0	0	0	0	0	0	0	0	0	0	0	0	0	0	0	0	0	0	0	0	0	0	0
Otu00070	0	0	0	0	0	0	0	0	0	0	0	0	0	0	0	0	0	0	0	0	0	0	0	0	0	0	0	0	0	0	0	0	0	0	0	0	0	0	0	0	0	0	0	0	0	0	5440	0	0
Otu00071	0	0	0	0	0	0	0	0	0	0	0	0	0	380	0	17	0	0	37	67	0	0	0	0	0	0	3336	0	0	0	0	66	0	0	0	0	0	0	0	0	0	0	0	0	0	0	0	0	0
Otu00072	187	0	288	0	0	56	58	0	0	0	0	0	0	59	0	39	0	0	17	38	0	0	0	0	0	0	365	0	0	0	0	12	0	0	0	0	0	0	0	0	0	0	0	0	0	0	0	0	0
Otu00073	0	0	0	0	0	0	0	0	0	0	0	0	0	302	0	551	0	0	79	109	0	0	0	0	0	0	0	0	0	0	0	0	0	0	0	0	0	0	0	0	0	0	0	0	0	0	0	0	0
Otu00074	672	0	0	0	0	124	92	0	0	0	0	0	0	174	0	39	0	0	14	24	0	0	0	0	0	0	165	0	0	0	0	0	0	0	0	0	0	0	0	0	0	0	0	0	0	0	0	0	0
Otu00075	342	0	0	0	0	55	64	0	0	0	0	0	0	385	0	0	0	0	21	32	0	0	0	0	0	0	0	0	0	0	0	0	0	0	0	0	0	0	0	0	0	0	0	0	0	0	0	0	0
Otu00076	0	0	0	0	0	0	0	0	0	0	0	0	0	0	0	0	0	0	0	0	0	0	0	0	0	0	0	0	0	0	0	0	0	0	0	0	0	0	0	0	0	0	0	0	0	0	0	0	0
Otu00077	0	0	0	0	0	0	0	0	0	0	0	0	0	73	0	0	0	0	0	15	0	0	0	0	0	0	219	0	0	0	0	0	0	0	0	0	0	0	0	0	0	0	0	0	0	0	0	0	0
Otu00078	492	0	22	0	0	167	147	0	0	0	0	0	0	0	0	0	0	0	0	0	0	0	0	0	0	0	102	0	0	0	0	0	0	0	0	0	0	0	0	95	0	18	0	0	104	81	0	0	0
Otu00079	0	0	0	0	0	0	0	0	0	0	0	0	0	0	0	0	0	0	0	0	0	0	0	0	0	0	0	0	0	0	0	0	0	0	0	0	0	0	0	0	0	0	0	0	0	0	0	0	0
Otu00080	0	0	0	0	0	0	0	0	0	0	0	0	0	0	0	0	0	0	0	0	0	0	0	0	0	0	0	0	0	0	0	0	0	0	0	0	0	0	0	0	0	240	0	3812	21	41	0	0	0
Otu00081	536	0	0	0	0	92	86	0	0	0	0	0	0	43	0	0	0	0	0	0	0	0	0	0	0	0	0	0	0	0	0	0	0	0	0	0	0	0	0	0	0	0	0	0	0	0	0	0	0
Otu00082	0	0	0	0	0	0	0	0	94	0	0	50	51	0	0	0	0	0	0	0	368	127	0	0	60	147	11	0	0	0	0	0	0	21	37	0	0	40	0	0	0	0	0	0	0	0	13	13	0
Otu00083	93	0	0	0	0	182	159	0	0	0	0	0	0	148	0	0	0	0	389	487	0	0	0	0	0	0	15	0	0	0	0	69	263	0	0	0	0	0	0	0	0	0	0	0	0	0	0	0	0
Otu00084	54	0	170	0	0	75	69	0	0	0	0	0	0	22	0	0	0	0	0	0	0	0	0	0	0	0	156	0	0	0	0	0	0	0	0	0	0	0	0	0	0	0	0	0	0	0	0	0	0
Otu00085	0	0	0	0	0	0	0	0	0	0	0	0	0	0	0	0	0	0	0	0	0	0	0	0	0	0	0	0	0	0	0	0	0	0	0	0	0	0	0	0	0	0	0	0	0	0	1665	0	0
Otu00086	334	0	0	0	0	114	80	0	0	0	0	0	0	553	0	154	0	0	28	81	0	0	0	0	0	0	190	0	0	0	0	0	0	0	0	0	0	0	0	0	0	0	0	0	0	0	0	0	0
Otu00087	1791	0	523	0	0	826	574	0	0	0	0	0	0	0	0	0	0	0	0	0	0	0	0	0	0	0	0	0	0	0	0	0	0	0	0	0	0	0	0	0	0	0	0	0	0	0	0	0	0
Otu00088	0	0	0	0	0	0	0	0	0	0	0	0	0	0	364	0	0	0	0	0	0	0	0	0	0	0	0	0	0	0	0	0	0	0	0	0	0	0	0	0	0	0	0	0	0	0	0	0	0
Otu00089	0	0	0	14	0	0	18	0	0	13	33	14	0	0	0	0	0	0	0	0	0	0	0	12	0	23	0	0	0	0	56	0	31	10	0	0	51	25	10	0	0	0	0	0	0	0	0	0	0
Otu00090	0	0	0	0	0	0	0	0	0	0	0	0	0	0	0	0	0	0	0	0	0	0	0	0	0	0	0	0	0	0	0	0	0	0	0	0	0	0	0	0	0	0	0	0	0	0	0	0	0
Otu00091	0	0	0	0	0	0	0	0	0	0	0	0	0	0	0	18	0	0	0	0	0	0	0	0	0	0	0	0	0	0	0	0	0	0	0	0	0	0	0	0	0	3238	0	0	0	0	0	0	0
Otu00092	0	0	0	0	0	0	0	0	0	0	0	0	0	225	0	0	0	0	15	12	0	0	0	0	0	0	101	0	0	0	0	0	0	0	0	0	0	0	0	214	0	0	0	0	77	65	0	0	0
Otu00093	0	0	0	0	0	0	0	0	59	0	0	24	21	0	0	0	0	0	0	0	0	35	0	0	17	28	0	0	0	0	0	0	0	11	672	0	0	108	37	0	0	0	0	0	0	0	0	89	0
Otu00094	82	0	0	0	0	34	32	0	0	0	0	0	0	13	0	0	0	0	0	0	0	0	0	0	0	0	80	0	0	0	0	0	0	0	0	0	0	0	0	0	0	0	0	0	0	0	0	0	0
Otu00095	0	0	0	0	0	0	0	0	0	0	0	0	0	0	0	0	0	0	0	0	0	0	0	0	0	0	0	0	0	0	0	0	0	0	0	0	0	0	0	11	0	0	0	0	0	0	0	0	0
Otu00096	0	0	0	0	0	0	0	0	0	0	0	0	0	0	29	0	722	481	52	0	0	0	0	0	0	0	0	0	0	1994	0	0	0	0	0	0	0	0	0	0	0	0	0	0	0	0	0	0	0
Otu00097	0	0	0	0	0	0	0	0	0	0	0	0	0	0	0	0	0	0	0	0	0	0	0	0	0	0	95	0	10	0	0	0	0	0	0	0	0	0	0	0	0	0	0	0	0	0	0	0	0
Otu00098	2682	0	0	0	0	177	140	0	0	0	0	0	0	28	0	0	0	0	0	0	0	0	0	0	0	0	0	0	0	0	0	0	0	0	0	0	0	0	0	0	0	0	0	0	0	0	0	0	0
Otu00099	0	0	0	0	0	0	0	0	0	0	0	0	0	274	0	18	0	0	52	66	0	0	0	0	0	0	0	0	0	0	0	0	0	0	0	0	0	0	0	0	0	0	0	0	0	0	0	0	0
Otu00100	0	0	0	0	0	0	0	0	0	0	0	0	0	0	0	0	0	0	0	0	775	0	0	0	0	0	0	0	0	0	0	0	0	0	0	0	0	0	0	0	0	0	0	0	0	0	0	0	0
Otu00101	334	0	0	0	0	84	102	0	0	0	0	0	0	21	0	0	0	0	0	0	0	0	0	0	0	0	272	0	0	0	0	53	0	0	0	0	0	0	0	0	0	0	0	0	0	0	0	0	0
Otu00102	0	0	0	0	0	0	0	0	0	0	0	0	0	0	0	0	0	0	0	0	0	0	0	0	0	0	0	0	0	0	0	0	0	0	0	0	0	0	0	1014	0	541	0	0	560	458	0	0	0
Otu00103	0	0	0	0	0	0	0	0	0	0	0	0	0	0	0	0	0	0	0	0	0	0	0	0	0	0	0	0	0	0	0	0	0	433	0	0	0	0	0	0	0	0	0	0	0	0	10	0	0
Otu00104	126	0	0	0	0	22	11	0	0	0	0	0	0	202	0	0	0	0	17	20	0	0	0	0	0	0	160	0	0	0	0	11	0	0	0	0	0	0	0	0	0	0	0	0	0	0	0	0	0
Otu00105	205	0	110	0	0	277	252	0	0	0	0	0	0	0	0	0	0	0	0	0	0	0	0	0	0	0	66	0	0	0	0	0	0	0	0	0	0	0	0	109	0	0	0	0	13	16	0	0	0
Otu00106	63	0	0	0	0	0	0	0	0	0	0	0	0	94	0	0	0	0	11	16	0	0	0	0	0	0	19	0	0	0	0	0	0	0	0	0	0	0	0	135	0	16	0	0	107	84	0	0	0
Otu00107	59	0	0	0	0	11	15	0	0	0	0	0	0	31	0	0	0	0	23	40	0	0	0	0	0	0	0	0	0	0	0	0	0	0	0	0	0	0	0	0	0	0	0	0	0	0	0	0	0
Otu00108	0	0	0	0	0	0	0	0	0	0	0	0	0	10	659	235	0	0	20	0	0	0	0	0	0	0	0	0	0	0	0	0	0	0	0	0	0	0	0	0	0	0	0	0	0	0	0	0	0
Otu00109	0	0	0	0	0	0	0	0	0	0	0	0	0	0	0	0	0	0	0	0	0	0	0	0	0	0	0	0	0	0	0	0	0	0	0	0	0	0	0	700	0	0	0	0	355	1451	0	0	0
Otu00110	0	0	0	0	0	0	0	0	0	0	0	22	95	0	0	0	0	0	0	0	0	0	0	0	13	97	0	0	0	0	0	0	0	0	0	0	0	0	0	0	0	0	0	0	0	0	0	0	0
Otu00111	0	0	0	0	0	0	0	0	0	0	0	0	0	0	0	0	0	0	0	0	0	0	0	0	0	0	0	0	0	0	2385	0	0	0	0	0	0	0	0	0	0	0	0	0	0	0	0	0	0
Otu00112	0	0	0	0	0	0	0	0	0	0	0	0	0	0	0	0	0	0	0	0	0	0	0	0	0	0	0	0	0	0	0	0	0	0	0	0	0	0	0	28	0	2096	0	0	192	114	0	0	0
Otu00113	88	0	0	0	0	33	41	0	0	0	0	0	0	241	0	0	0	0	22	22	0	0	0	0	0	0	168	0	0	0	0	115	0	0	0	0	0	0	0	0	0	0	0	0	0	0	0	0	0
Otu00114	141	0	0	0	0	121	70	0	0	0	0	0	0	89	0	0	0	0	10	14	0	0	0	0	0	0	12	0	0	0	0	0	0	0	0	0	0	0	0	24	0	0	0	0	24	0	0	0	0
Otu00115	0	0	0	0	0	0	0	0	0	0	0	0	0	0	0	0	0	0	0	0	0	0	0	0	0	0	0	0	0	0	0	0	0	0	0	0	0	0	0	0	0	0	0	0	0	0	0	0	0
Otu00116	0	0	0	0	0	0	0	0	0	0	0	0	0	0	0	0	0	0	0	0	0	0	0	0	0	0	0	0	0	0	0	0	0	0	0	0	0	0	0	0	0	0	0	0	0	0	0	0	0
Otu00117	14	0	0	0	0	12	0	0	0	0	0	0	0	0	0	0	0	0	0	0	0	0	0	0	0	0	49	0	0	0	0	0	0	0	0	0	0	0	0	22	0	0	0	0	17	16	0	0	0
Otu00118	0	0	0	0	0	0	0	0	0	0	0	0	0	0	0	0	48	13	0	0	0	0	0	0	0	0	0	0	0	890	0	0	0	0	0	212	0	0	0	0	0	0	0	0	0	0	0	0	0
Otu00119	0	0	0	0	0	0	0	0	0	0	0	0	0	0	0	0	0	0	0	0	0	0	0	0	0	0	0	0	0	0	0	0	0	0	0	0	0	0	0	0	0	0	0	0	0	0	0	0	0
Otu00120	154	0	69	0	0	117	106	0	0	0	0	0	0	26	0	0	0	0	0	0	0	0	0	0	0	0	0	0	0	0	0	0	0	0	0	0	0	0	0	171	0	0	0	0	195	186	0	0	0
Otu00121	103	0	19	0	0	77	88	0	0	0	0	0	0	58	0	0	0	0	14	27	0	0	0	0	0	0	155	0	0	0	0	31	0	0	0	0	0	0	0	0	0	0	0	0	0	0	0	0	0
Otu00122	103	0	0	0	0	23	27	0	0	0	0	0	0	52	0	0	0	0	0	0	0	0	0	0	0	0	56	0	0	0	0	0	0	0	0	0	0	0	0	0	0	0	0	0	0	0	0	0	0
Otu00123	0	0	0	0	0	0	0	0	0	0	0	158	344	0	0	0	0	0	0	0	0	0	0	0	15	42	0	0	0	0	0	0	0	0	0	0	0	0	0	0	0	0	0	0	0	0	0	0	0
Otu00124	0	0	0	0	0	0	0	0	0	0	0	0	0	0	422	0	0	0	0	0	0	0	0	0	0	0	0	0	0	0	0	0	0	0	0	0	0	0	0	0	0	0	0	0	0	0	0	0	0
Otu00125	0	0	0	0	0	0	0	0	0	0	0	0	0	129	0	0	0	0	419	613	0	0	0	0	0	0	0	0	0	0	0	0	0	0	0	0	0	0	0	0	0	0	0	0	0	0	0	0	0
Otu00126	330	0	0	0	0	137	139	0	0	0	0	0	0	0	0	0	0	0	0	0	0	0	0	0	0	0	0	0	0	0	0	0	0	0	0	0	0	0	0	0	0	0	0	0	0	0	0	0	0
Otu00127	0	0	0	0	0	0	0	0	0	0	0	0	0	0	0	0	0	0	0	0	0	0	0	0	0	0	0	0	0	0	0	0	0	0	0	0	0	0	0	0	0	0	0	0	0	0	0	0	0
Otu00128	258	0	0	0	0	89	67	0	0	0	0	0	0	219	0	0	0	0	21	28	0	0	0	0	0	0	126	0	0	0	0	0	0	0	0	0	0	0	0	0	0	0	0	0	0	0	0	0	0
Otu00129	0	0	0	0	0	0	0	0	0	0	0	0	0	0	0	0	0	0	0	0	0	0	0	0	0	0	0	0	0	0	0	0	0	0	0	0	0	0	0	0	0	0	0	0	0	0	0	0	0
Otu00130	0	0	0	0	0	0	0	0	166	0	0	119	143	0	0	0	0	0	0	0	0	0	0	0	0	0	0	0	0	0	0	0	0	0	0	0	0	0	0	0	0	0	0	0	0	0	0	0	0
Otu00131	0	0	0	0	0	0	0	0	0	0	0	0	0	0	0	0	0	0	0	0	0	0	0	0	0	0	0	0	0	0	0	0	0	0	0	0	0	0	0	0	0	0	0	0	0	0	0	0	0
Otu00132	0	0	0	0	0	0	0	0	80	0	0	10	0	0	0	0	0	0	0	0	90	36	0	0	0	0	0	0	0	0	0	0	0	92	353	0	0	0	0	0	0	0	0	0	0	0	0	11	0
Otu00133	0	0	0	0	0	0	0	0	0	0	0	0	0	1270	0	0	0	0	192	191	0	0	0	0	0	0	0	0	0	0	0	0	0	0	0	0	0	0	0	0	0	0	0	0	0	0	0	0	0
Otu00134	0	0	0	0	0	0	0	468	0	0	0	0	0	0	0	0	0	0	0	0	704	0	169	0	0	0	0	0	0	0	0	0	0	0	0	0	0	0	0	0	0	0	0	0	0	0	0	0	0
Otu00135	0	0	0	0	0	0	0	0	0	0	0	0	0	1087	0	0	0	0	217	291	0	0	0	0	0	0	0	0	0	0	0	0	0	0	0	0	0	0	0	0	0	0	0	0	0	0	0	0	0
Otu00136	177	0	0	0	0	73	97	0	0	0	0	0	0	121	0	0	0	0	10	0	0	0	0	0	0	0	0	0	0	0	0	0	21	0	0	0	0	0	0	0	0	0	0	0	0	0	0	0	0
Otu00137	34	0	36	0	0	132	82	0	0	0	0	0	0	11	0	0	0	0	0	10	0	0	0	0	0	0	0	0	0	0	0	0	0	0	0	0	0	0	0	0	0	0	0	0	0	0	0	0	0
Otu00138	37	0	0	0	0	68	57	0	0	0	0	0	0	11	0	0	0	0	0	0	0	0	0	0	0	0	35	0	0	0	0	0	0	0	0	0	0	0	0	0	0	0	0	0	0	0	0	0	0
Otu00139	53	0	0	0	0	22	13	0	0	0	0	0	0	61	0	0	0	0	0	0	0	0	0	0	0	0	58	0	0	0	0	0	0	0	0	0	0	0	0	0	0	0	0	0	0	0	0	0	0
Otu00140	45	0	0	0	0	99	148	0	0	0	0	0	0	17	0	0	0	0	0	12	0	0	0	0	0	0	64	0	0	0	0	0	0	0	0	0	0	0	0	0	0	0	0	0	0	0	0	0	0
Otu00141	0	0	0	0	0	0	0	0	63	0	0	86	160	0	0	0	0	0	0	0	0	0	0	0	18	19	0	0	0	0	0	0	0	0	0	0	0	0	0	0	0	0	0	0	0	0	0	0	0
Otu00142	0	0	0	0	0	0	0	0	0	0	0	0	0	30	0	0	0	0	0	0	0	0	0	0	0	0	0	0	0	0	0	0	0	0	0	0	0	0	0	0	0	0	0	0	0	0	0	0	0
Otu00143	339	0	0	0	0	269	350	0	0	0	0	0	0	0	0	0	0	0	0	0	0	0	0	0	0	0	10	0	0	0	0	0	0	0	0	0	0	0	0	0	0	0	0	0	0	0	0	0	0
Otu00144	0	0	0	0	0	0	0	0	0	0	0	0	0	113	0	0	0	0	18	14	0	0	0	0	0	0	0	0	0	0	0	0	0	0	0	0	0	0	0	0	0	0	0	0	0	0	0	0	0
Otu00145	0	0	0	0	0	0	0	0	0	0	0	0	0	0	0	0	0	0	0	0	0	0	0	0	0	0	0	0	0	0	0	0	0	0	0	0	0	0	0	0	0	0	0	0	0	0	0	0	0
Otu00146	0	0	0	0	0	0	0	0	0	0	0	0	0	0	0	0	0	0	0	0	612	0	41	0	0	0	0	0	0	0	0	0	0	0	0	188	0	0	0	0	0	0	0	0	0	0	0	0	0
Otu00147	0	0	0	0	0	0	0	0	0	0	0	0	0	0	0	0	0	0	0	0	377	0	174	0	0	0	0	0	0	0	0	0	0	0	0	228	0	0	0	0	0	0	0	0	0	0	0	0	0
Otu00148	0	0	0	0	0	0	0	20	0	0	0	0	0	0	0	0	0	0	0	0	291	0	158	0	0	0	0	0	0	0	0	0	0	0	0	133	0	0	0	0	0	0	0	0	0	0	0	0	0
Otu00149	164	0	0	0	0	31	18	0	0	0	0	0	0	0	0	0	0	0	0	0	0	0	0	0	0	0	146	0	0	0	0	0	0	0	0	0	0	0	0	0	0	0	0	0	0	0	0	0	0
Otu00150	0	0	0	0	0	0	0	0	0	0	0	0	0	0	0	0	0	0	0	0	0	0	0	0	0	0	0	0	0	0	0	0	0	0	0	0	0	0	0	0	0	0	0	0	0	0	0	0	0
Otu00151	0	0	0	0	0	0	0	0	0	0	0	0	0	11	0	0	0	0	0	0	0	0	0	0	0	0	0	0	0	0	0	0	0	0	0	0	0	0	0	0	0	0	0	0	0	0	0	0	0
Otu00152	0	0	0	0	0	0	0	0	0	0	0	0	0	215	0	0	0	0	374	559	0	0	0	0	0	0	0	0	0	0	0	0	0	0	0	0	0	0	0	0	0	0	0	0	0	0	0	0	0
Otu00153	0	0	0	0	0	0	0	0	0	0	0	0	0	0	0	0	0	0	0	0	0	0	0	0	0	0	0	0	0	0	0	0	0	0	0	0	0	0	0	0	0	0	0	0	0	0	0	0	0
Otu00154	0	0	0	0	0	0	0	0	0	0	0	0	39	0	0	0	0	0	0	0	0	0	0	0	0	50	0	0	0	0	0	0	0	0	0	0	0	13	0	0	0	0	0	0	0	0	0	0	0
Otu00155	33	0	0	0	0	18	0	0	0	0	0	0	0	0	0	0	0	0	0	0	0	0	0	0	0	0	65	0	0	0	0	40	0	0	0	0	0	0	0	0	0	0	0	0	0	0	0	0	0
Otu00156	0	0	0	0	0	0	0	0	0	0	0	0	0	0	0	0	16	0	0	0	0	0	0	0	0	0	0	0	0	0	0	0	0	0	0	248	0	0	0	0	0	0	0	0	0	0	0	0	0
Otu00157	0	0	0	0	0	0	0	0	0	0	0	0	0	0	0	0	0	0	0	12	0	0	0	0	0	0	0	0	997	0	0	53	0	0	0	0	0	0	0	0	0	0	0	0	0	0	0	0	0
Otu00158	0	0	0	0	0	0	0	0	16	0	0	0	0	0	0	0	0	0	0	0	45	50	0	0	0	0	0	0	0	0	0	0	0	104	377	0	0	0	0	0	0	0	0	0	0	0	0	10	0
Otu00159	0	0	0	0	0	0	0	0	12	0	0	19	35	0	0	0	0	0	0	0	0	0	0	0	0	0	0	0	0	0	0	0	0	0	0	0	0	0	0	0	0	0	0	0	0	0	0	0	0
Otu00160	57	0	50	0	0	91	71	0	0	0	0	0	0	14	0	0	0	0	0	0	0	0	0	0	0	0	15	0	0	0	0	0	0	0	0	0	0	0	0	0	0	0	0	0	0	0	0	0	0
Otu00161	0	0	0	0	0	0	0	0	0	0	0	0	0	0	0	0	0	0	0	0	0	0	0	0	0	0	0	0	0	0	0	0	0	0	0	0	0	0	0	0	0	0	0	0	0	0	0	0	0
Otu00162	0	0	0	0	0	0	0	0	0	0	0	0	0	0	0	0	0	0	0	0	0	0	0	0	0	0	0	0	0	0	0	0	0	0	0	0	0	0	0	0	0	0	0	0	0	0	0	0	0
Otu00163	66	0	0	0	0	26	29	0	0	0	0	0	0	0	0	0	0	0	0	0	0	0	0	0	0	0	0	0	0	0	0	0	0	0	0	0	0	0	0	0	0	0	0	0	0	0	0	0	0
Otu00164	0	0	0	0	0	0	0	0	0	0	0	42	86	0	0	0	0	0	0	0	0	0	0	0	14	20	0	0	0	0	0	0	0	0	0	0	0	0	0	0	0	0	0	0	0	0	0	0	0
Otu00165	0	0	0	0	0	0	0	0	0	0	0	0	0	0	0	0	0	0	0	0	0	0	0	0	0	0	0	0	0	0	0	0	0	0	0	0	0	0	0	0	0	14	0	0	0	0	0	0	0
Otu00166	0	0	0	0	0	0	0	0	0	0	0	0	0	0	0	0	0	0	0	0	0	0	0	0	0	0	0	0	0	0	0	0	0	0	0	0	0	0	0	0	0	0	0	0	0	0	0	0	0
Otu00167	0	0	0	0	0	0	0	0	0	0	0	0	0	0	0	0	0	0	0	0	0	0	0	0	0	0	0	0	0	0	0	0	0	0	0	0	0	0	0	0	0	0	0	0	0	0	0	0	0
Otu00168	0	0	0	0	0	0	0	0	0	0	0	0	0	0	0	0	0	0	0	0	0	0	0	0	0	0	0	0	0	0	0	0	0	0	0	0	0	0	0	0	0	0	0	0	0	0	0	0	0
Otu00169	0	0	0	0	0	0	0	0	0	0	0	52	47	0	0	0	0	0	0	0	0	0	0	0	44	125	0	0	0	0	0	0	0	0	0	0	0	29	0	0	0	0	0	0	0	0	0	0	0
Otu00170	0	0	0	0	0	0	0	0	0	0	0	0	0	15	0	0	0	0	0	10	0	0	0	0	0	0	0	0	0	0	0	0	0	0	0	0	0	0	0	0	0	0	0	0	0	0	0	0	0
Otu00171	0	0	0	0	0	0	0	0	0	0	0	0	0	0	0	0	40	11	0	0	0	0	0	0	0	0	0	0	0	626	0	0	0	0	0	0	0	0	0	0	0	0	0	0	0	0	0	0	0
Otu00172	173	0	0	0	0	33	26	0	0	0	0	0	0	0	0	0	0	0	0	0	0	0	0	0	0	0	74	0	0	0	0	0	0	0	0	0	0	0	0	0	0	0	0	0	0	0	0	0	0
Otu00173	47	0	0	0	0	54	50	0	0	0	0	0	0	60	0	0	0	0	0	0	0	0	0	0	0	0	21	0	0	0	0	0	0	0	0	0	0	0	0	0	0	0	0	0	0	0	0	0	0
Otu00174	29	0	0	0	0	13	14	0	0	0	0	0	0	0	0	0	0	0	0	0	0	0	0	0	0	0	74	0	0	0	0	0	0	0	0	0	0	0	0	159	0	0	0	0	0	0	0	0	0
Otu00175	10	0	0	0	0	0	0	0	0	0	0	0	0	40	0	0	0	0	10	0	0	0	0	0	0	0	0	0	0	0	0	0	0	0	0	0	0	0	0	0	0	0	0	0	0	0	0	0	0
Otu00176	12	0	0	0	0	15	25	0	0	0	0	0	0	33	0	0	0	0	12	0	0	0	0	0	0	0	46	0	0	0	0	0	0	0	0	0	0	0	0	50	0	0	0	0	28	29	0	0	0
Otu00177	0	0	0	0	0	0	0	0	0	0	0	0	0	0	0	0	0	0	0	0	0	68	0	0	12	0	0	0	0	0	0	0	0	0	0	0	0	0	0	0	0	0	0	0	0	0	0	0	0
Otu00178	0	0	0	0	0	0	0	0	0	0	0	0	0	0	0	0	0	0	0	0	0	0	0	0	0	0	0	0	0	91	0	0	0	0	0	0	0	0	0	0	0	0	0	0	0	0	0	0	0
Otu00179	0	0	0	0	0	0	0	0	0	0	0	0	0	0	0	0	0	0	0	0	0	0	0	0	0	0	0	0	0	0	0	0	0	0	0	0	0	0	0	0	0	54	0	0	0	0	0	0	0
Otu00180	0	0	0	0	0	0	0	0	0	0	0	0	0	0	0	0	0	0	0	0	0	0	0	0	0	0	817	0	0	0	0	11	0	0	0	0	0	0	0	0	0	0	0	0	0	0	0	0	0
Otu00181	17	0	0	0	0	0	10	0	0	0	0	0	0	0	0	0	0	0	0	0	0	0	0	0	0	0	14	0	0	0	0	0	0	0	0	0	0	0	0	0	0	0	0	0	0	0	0	0	0
Otu00182	0	0	0	0	0	0	0	0	0	0	0	78	141	0	0	0	0	0	0	0	0	0	0	0	19	17	0	0	0	0	0	0	0	0	0	0	0	26	0	0	0	0	0	0	0	0	0	0	0
Otu00183	0	0	0	0	0	0	0	0	0	0	0	0	0	0	0	0	0	0	0	0	0	0	0	0	0	0	0	0	0	0	0	0	0	0	0	0	0	0	0	0	0	0	0	0	0	0	0	0	0
Otu00184	222	0	61	0	0	105	119	0	0	0	0	0	0	12	0	0	0	0	0	0	0	0	0	0	0	0	72	0	0	0	0	0	0	0	0	0	0	0	0	0	0	0	0	0	0	0	0	0	0
Otu00185	0	0	0	0	0	20	13	0	0	0	0	0	0	19	0	0	0	0	0	15	0	0	0	0	0	0	74	0	0	0	0	0	0	0	0	0	0	0	0	0	0	0	0	0	0	0	0	0	0
Otu00186	0	0	0	0	0	0	0	0	0	0	0	0	53	0	0	0	0	0	0	0	0	0	0	0	0	13	0	0	0	0	0	0	0	0	0	0	0	0	0	0	0	0	0	0	0	0	0	0	0
Otu00187	0	0	0	0	0	0	0	0	0	0	0	0	0	0	0	0	0	0	0	0	0	0	0	0	0	0	56	0	0	0	0	0	0	0	0	0	0	0	0	0	0	0	0	0	0	0	0	0	0
Otu00188	0	0	0	0	0	0	0	0	0	0	0	0	0	10	0	0	0	0	0	0	0	0	0	0	0	0	0	0	0	0	0	0	0	0	0	0	0	0	0	0	0	0	0	0	0	0	0	0	0
Otu00189	0	0	0	0	0	0	0	0	0	0	0	0	0	10	0	24	0	0	0	0	0	0	0	0	0	0	0	0	0	0	0	0	0	0	0	0	0	0	0	299	0	0	0	0	17	10	0	0	0
Otu00190	0	0	0	0	0	0	0	0	0	0	0	0	0	206	0	0	0	0	34	49	0	0	0	0	0	0	0	0	0	0	0	0	0	0	0	0	0	0	0	0	0	0	0	0	0	0	0	0	0
Otu00191	0	0	0	0	0	0	0	0	0	0	0	0	0	0	0	0	0	0	0	0	0	0	0	0	0	0	0	0	0	0	0	0	0	0	0	0	0	0	0	0	0	0	0	0	0	0	0	0	0
Otu00192	73	0	159	0	0	46	78	0	0	0	0	0	0	24	0	0	0	0	12	0	0	0	0	0	0	0	22	0	0	0	0	0	0	0	0	0	0	0	0	0	0	0	0	0	0	0	0	0	0
Otu00193	23	0	0	0	0	11	0	0	0	0	0	0	0	32	0	0	0	0	0	0	0	0	0	0	0	0	0	0	0	0	0	0	0	0	0	0	0	0	0	0	0	0	0	0	0	0	0	0	0
Otu00194	18	0	0	0	0	21	45	0	0	0	0	0	0	21	0	0	0	0	0	0	0	0	0	0	0	0	0	0	0	0	0	0	0	0	0	0	0	0	0	0	0	0	0	0	0	0	0	0	0
Otu00195	0	0	0	0	0	0	0	0	0	0	0	0	0	0	0	0	0	0	0	0	0	0	0	0	0	0	88	0	0	0	0	0	0	0	0	0	0	0	0	0	0	0	0	0	0	0	0	0	0
Otu00196	29	0	0	0	0	0	10	0	0	0	0	0	0	0	0	0	0	0	0	0	0	0	0	0	0	0	40	0	0	0	0	0	0	0	0	0	0	0	0	0	0	0	0	0	0	0	0	0	0
Otu00197	19	0	0	0	0	0	0	0	0	0	0	0	0	52	0	0	0	0	0	0	0	0	0	0	0	0	138	0	0	0	0	0	0	0	0	0	0	0	0	0	0	0	0	0	0	0	0	0	0
Otu00198	76	0	0	0	0	33	40	0	0	0	0	0	0	0	0	0	0	0	0	0	0	0	0	0	0	0	0	0	0	0	0	0	0	0	0	0	0	0	0	0	0	0	0	0	0	0	0	0	0
Otu00199	0	0	0	0	0	0	0	0	0	0	0	0	0	0	0	0	0	0	0	0	0	0	0	0	0	0	0	0	0	0	0	0	0	0	0	0	0	0	0	0	0	23	0	0	0	0	0	0	0
Otu00200	0	0	0	0	0	0	0	0	0	0	0	0	0	0	0	0	0	0	0	0	0	0	0	0	0	0	24	0	0	0	0	0	0	0	0	0	0	0	0	331	0	50	0	0	142	122	0	0	0
Otu00201	0	0	0	0	0	0	0	0	0	0	0	0	0	0	0	0	0	0	0	0	0	0	0	0	0	0	0	0	0	0	0	0	0	0	0	0	0	0	0	152	0	0	0	0	0	0	0	0	0
Otu00202	0	0	0	0	0	0	0	0	0	0	0	0	0	0	0	0	0	0	0	0	0	0	0	0	0	0	0	0	0	0	0	0	0	0	0	0	0	0	0	0	0	0	0	0	0	0	0	0	0
Otu00203	48	0	0	0	0	12	13	0	0	0	0	0	0	0	0	0	0	0	0	0	0	0	0	0	0	0	0	0	0	0	0	0	0	0	0	0	0	0	0	0	0	0	0	0	0	0	0	0	0
Otu00204	0	0	0	0	0	0	0	0	0	0	0	0	0	0	0	0	0	0	0	0	221	0	0	0	0	0	0	0	0	0	0	0	0	0	0	0	0	0	0	0	0	0	0	0	0	0	0	0	0
Otu00205	16	0	0	0	0	0	10	0	0	0	0	0	0	32	0	0	0	0	12	12	0	0	0	0	0	0	10	0	0	0	0	0	0	0	0	0	0	0	0	0	0	0	0	0	0	0	0	0	0
Otu00206	0	0	0	0	0	0	0	0	0	0	0	0	0	0	0	0	0	0	0	0	0	0	0	0	0	0	0	0	0	0	0	0	0	0	0	0	0	0	0	0	0	0	0	399	0	14	0	0	0
Otu00207	56	0	25	0	0	45	47	0	0	0	0	0	0	0	0	0	0	0	0	0	0	0	0	0	0	0	55	0	0	0	0	86	0	0	0	0	0	0	0	0	0	0	0	0	0	0	0	0	0
Otu00208	12	0	0	0	0	10	0	0	0	0	0	0	0	0	0	0	0	0	0	0	0	0	0	0	0	0	0	0	0	0	0	0	0	0	0	0	0	0	0	0	0	0	0	0	0	0	0	0	0
Otu00209	0	0	0	0	0	0	0	0	0	0	0	0	0	0	0	0	0	0	0	0	0	0	0	0	0	0	0	0	0	593	0	0	0	0	0	0	0	0	0	0	0	0	0	0	0	0	0	0	0
Otu00210	0	0	0	0	0	0	0	0	0	0	0	0	0	0	0	0	0	0	0	0	0	0	0	0	0	0	0	0	0	0	0	0	0	0	0	0	0	0	0	0	0	0	0	0	0	0	0	0	0
Otu00211	0	0	0	0	0	0	0	0	0	0	0	0	0	11	0	0	0	0	0	0	0	0	0	0	0	0	0	0	0	0	0	0	0	0	0	0	0	0	0	268	0	0	0	0	114	230	0	0	0
Otu00212	0	0	0	0	0	0	0	0	82	0	0	28	65	0	0	0	0	0	0	0	0	0	0	0	0	30	0	0	0	0	0	0	0	0	0	0	0	0	0	0	0	0	0	0	0	0	0	0	0
Otu00213	0	0	0	0	0	0	0	0	0	0	0	0	0	0	0	0	0	0	0	0	0	0	0	0	0	0	0	0	0	0	0	0	0	0	0	0	0	0	0	0	0	0	0	0	0	0	0	0	0
Otu00214	0	0	0	0	0	0	0	0	0	0	0	0	0	0	0	0	0	0	0	0	0	0	0	0	0	0	0	0	0	0	0	0	0	0	0	0	0	0	0	0	0	0	0	0	0	0	0	0	0
Otu00215	0	0	0	0	0	0	0	0	0	0	0	0	0	0	0	0	0	0	0	0	0	0	0	0	19	52	0	0	0	0	0	0	0	0	0	0	0	0	0	0	0	0	0	0	0	0	0	0	0
Otu00216	0	0	0	0	0	0	0	0	0	0	0	0	0	19	0	0	0	0	0	0	0	0	0	0	0	0	46	0	0	0	0	0	0	0	0	0	0	0	0	0	0	0	0	0	0	0	0	0	0
Otu00217	0	0	0	0	0	0	0	0	0	0	0	0	0	0	0	0	0	0	0	0	0	0	0	0	0	0	0	0	0	0	0	0	0	0	0	0	0	0	0	0	0	0	0	0	0	0	0	0	0
Otu00218	0	0	0	0	0	0	0	0	0	0	0	0	0	42	0	0	0	0	0	0	0	0	0	0	0	0	19	0	0	0	0	0	0	0	0	0	0	0	0	100	0	0	0	0	0	0	0	0	0
Otu00219	43	0	0	0	0	11	0	0	0	0	0	0	0	0	0	0	0	0	0	0	0	0	0	0	0	0	0	0	0	0	0	0	0	0	0	0	0	0	0	0	0	0	0	0	0	0	0	0	0
Otu00220	0	0	0	0	0	0	0	0	28	0	0	30	46	0	0	0	0	0	0	0	0	0	0	0	0	0	0	0	0	0	0	0	0	0	0	0	0	0	0	0	0	0	0	0	0	0	0	0	0
Otu00221	0	0	0	0	0	0	0	0	0	0	0	0	0	0	0	0	0	0	0	0	0	0	0	0	0	0	0	0	0	0	0	0	0	0	0	0	0	0	0	0	0	0	0	0	0	0	0	0	0
Otu00222	0	0	0	0	0	0	0	0	25	0	0	0	0	0	0	0	0	0	0	0	0	96	0	0	0	0	0	0	0	0	0	0	0	0	38	0	0	0	0	0	0	0	0	0	0	0	0	0	0
Otu00223	0	0	0	0	0	0	0	0	0	0	0	0	0	0	0	0	0	0	0	0	0	0	0	0	0	0	0	0	0	0	0	0	0	0	0	0	0	0	0	0	0	0	0	335	0	15	0	0	0
Otu00224	0	0	0	0	0	0	0	0	0	0	0	0	0	23	0	0	0	0	0	0	0	0	0	0	0	0	22	0	0	0	0	0	0	0	0	0	0	0	0	0	0	0	0	0	0	0	0	0	0
Otu00225	0	0	0	0	0	0	0	0	0	0	0	0	0	0	0	0	0	0	0	0	218	0	0	0	0	0	0	0	0	0	0	0	0	0	0	0	0	0	0	0	0	0	0	0	0	0	0	0	0
Otu00226	0	0	0	0	0	0	0	0	0	0	0	0	0	0	0	0	0	0	0	0	0	0	0	0	0	0	0	0	0	0	0	0	0	0	0	0	0	0	0	0	0	0	0	0	0	0	0	50	0
Otu00227	0	0	0	0	0	0	0	0	0	0	0	0	0	128	0	0	0	0	0	16	0	0	0	0	0	0	0	0	0	0	0	0	0	0	0	0	0	0	0	0	0	0	0	0	0	0	0	0	0
Otu00228	0	0	0	0	0	0	0	0	0	0	0	0	15	0	0	0	0	0	0	0	0	0	0	0	0	0	0	0	0	0	0	0	0	0	0	0	0	0	0	0	0	0	0	0	0	0	0	0	0
Otu00229	0	0	0	0	0	0	10	0	0	0	0	0	0	0	0	0	0	0	0	0	0	0	0	0	0	0	0	0	0	0	0	0	0	0	0	0	0	0	0	0	0	0	0	0	0	0	0	0	0
Otu00230	0	0	0	0	0	0	0	0	12	0	0	0	0	0	0	0	0	0	0	0	0	26	0	0	0	0	0	0	0	0	0	0	0	0	23	0	0	0	0	0	0	0	0	0	0	0	0	171	0
Otu00231	0	0	0	0	0	0	0	0	0	0	0	0	0	17	0	0	0	0	0	0	0	0	0	0	0	0	0	0	0	0	0	0	0	0	0	0	0	0	0	0	0	0	0	0	0	0	0	0	0
Otu00232	0	0	0	0	0	0	0	0	0	0	0	0	0	0	0	0	0	0	0	0	0	0	0	0	0	0	0	0	0	0	0	0	0	0	0	0	0	0	0	0	0	0	0	0	0	0	0	0	0
Otu00233	0	0	0	0	0	0	0	0	0	0	0	0	0	0	81	40	0	0	10	0	0	0	0	0	0	0	0	0	0	0	0	0	0	0	0	0	0	0	0	0	0	0	0	0	0	0	0	0	0
Otu00234	11	0	0	0	0	0	0	0	0	0	0	0	0	10	0	0	0	0	0	0	0	0	0	0	0	0	102	0	0	0	0	0	0	0	0	0	0	0	0	0	0	0	0	0	0	0	0	0	0
Otu00235	0	0	0	0	0	0	0	0	0	0	0	0	0	0	0	0	0	0	0	0	0	0	0	0	0	0	0	0	0	0	0	0	0	0	0	0	0	0	0	0	0	0	0	0	0	0	0	0	0
Otu00236	0	0	0	0	0	0	0	0	0	0	0	19	20	0	0	0	0	0	0	0	0	382	0	0	0	0	0	0	0	0	0	0	0	0	0	0	0	0	0	0	0	0	0	0	0	0	0	0	0
Otu00237	27	0	0	0	0	11	19	0	0	0	0	0	0	0	0	0	0	0	0	0	0	0	0	0	0	0	0	0	0	0	0	0	0	0	0	0	0	0	0	0	0	0	0	0	0	0	0	0	0
Otu00238	0	0	0	0	0	0	0	0	0	0	0	83	152	0	0	0	0	0	0	0	0	0	0	0	0	21	0	0	0	0	0	0	0	0	0	0	0	0	0	0	0	0	0	0	0	0	0	0	0
Otu00239	0	0	0	0	0	0	0	0	0	0	0	0	0	18	0	0	0	0	0	0	0	0	0	0	0	0	0	0	0	0	0	0	0	0	0	0	0	0	0	0	0	0	0	0	0	0	0	0	0
Otu00240	0	0	0	0	0	0	0	0	0	0	0	0	0	0	0	0	314	66	44	45	0	0	0	0	0	0	0	0	0	0	0	0	0	0	0	0	0	0	0	0	0	0	0	0	0	0	0	0	0
Otu00241	0	0	0	0	0	0	0	0	0	0	0	0	0	0	0	0	0	0	0	0	0	14	0	0	0	0	0	0	0	0	0	0	0	0	13	0	0	0	0	0	0	0	0	0	0	0	0	145	0
Otu00242	0	0	0	0	0	0	0	0	0	0	0	0	0	122	0	0	0	0	36	23	0	0	0	0	0	0	0	0	0	0	0	0	0	0	0	0	0	0	0	0	0	0	0	0	0	0	0	0	0
Otu00243	0	0	0	0	0	0	0	0	0	0	0	0	0	0	0	0	57	0	0	0	0	0	0	0	0	0	0	0	0	397	0	0	0	0	0	0	0	0	0	0	0	0	0	0	0	0	0	0	0
Otu00244	0	0	0	0	0	0	0	0	34	0	0	0	0	0	0	0	0	0	0	0	0	55	0	0	0	0	0	0	0	0	0	0	0	0	21	0	0	0	0	0	0	0	0	0	0	0	0	0	0
Otu00245	0	0	0	0	0	0	0	0	10	0	0	0	0	0	0	0	0	0	0	0	0	24	0	0	0	0	0	0	0	0	0	0	0	0	14	0	0	0	0	0	0	0	0	0	0	0	0	149	0
Otu00246	19	0	0	0	0	42	44	0	0	0	0	0	0	138	0	0	0	0	65	72	0	0	0	0	0	0	12	0	0	0	0	0	0	0	0	0	0	0	0	0	0	0	0	0	0	0	0	0	0
Otu00247	74	0	0	0	0	20	11	0	0	0	0	0	0	0	0	0	0	0	0	0	0	0	0	0	0	0	16	0	0	0	0	0	0	0	0	0	0	0	0	42	0	192	0	0	42	30	0	0	0
Otu00248	95	0	0	0	0	23	11	0	0	0	0	0	0	0	0	0	0	0	0	0	0	0	0	0	0	0	0	0	0	0	0	0	0	0	0	0	0	0	0	0	0	0	0	0	0	0	0	0	0
Otu00249	23	0	0	0	0	35	24	0	0	0	0	0	0	0	0	0	0	0	0	0	0	0	0	0	0	0	0	0	0	0	0	0	0	0	0	0	0	0	0	0	0	0	0	0	0	0	0	0	0
Otu00250	0	0	0	0	0	0	0	0	0	0	0	0	0	125	0	289	0	0	0	11	0	0	0	0	0	0	0	0	0	0	0	0	0	0	0	0	0	0	0	0	0	0	0	0	0	0	0	0	0
Otu00251	0	0	0	0	0	0	0	0	0	0	0	0	0	29	0	0	0	0	0	0	0	0	0	0	0	0	93	0	0	0	0	0	0	0	0	0	0	0	0	32	0	0	0	0	0	0	0	0	0
Otu00252	0	0	0	0	0	0	0	0	0	0	0	0	0	0	0	0	0	0	0	0	0	0	0	0	0	0	0	0	0	0	0	0	0	0	0	0	0	0	0	58	0	17	0	0	14	15	0	0	0
Otu00253	0	0	0	0	0	0	0	0	0	0	0	0	20	0	0	0	0	0	0	0	0	0	0	0	0	11	0	0	0	0	0	0	0	0	0	0	0	0	0	0	0	0	0	0	0	0	0	0	0
Otu00254	0	0	0	0	0	0	0	0	0	0	0	0	0	0	0	0	0	0	0	0	0	0	0	0	0	0	0	0	0	0	0	0	0	0	0	0	0	0	0	0	0	0	0	0	0	0	0	0	0
Otu00255	0	0	18	0	0	0	0	0	0	0	0	0	0	0	0	91	0	0	93	152	0	0	0	0	0	0	0	0	0	0	0	0	0	0	0	0	0	0	0	0	0	0	0	0	0	0	0	0	0
Otu00256	0	0	0	0	0	0	0	0	0	0	0	0	0	39	0	0	0	0	0	0	0	0	0	0	0	0	15	0	0	0	0	0	0	0	0	0	0	0	0	17	0	0	0	0	0	0	0	0	0
Otu00257	0	0	0	0	0	0	0	0	54	0	0	0	0	0	0	0	0	0	0	0	0	171	0	0	0	0	0	0	0	0	0	0	0	0	0	0	0	0	0	0	0	0	0	0	0	0	0	18	0
Otu00258	0	0	0	0	0	0	0	0	0	0	0	0	0	0	0	0	0	0	0	0	0	0	0	0	0	0	0	0	0	0	0	0	0	0	0	0	0	0	0	0	0	0	0	0	0	0	0	0	0
[truncated: 86 more columns]
